# Supplementary material for: Chromatographic Phospholipid Trapping for Automated H/D Exchange Mass Spectrometry of Membrane Protein–Lipid Assemblies
Source: Anal Chem. 2023 Jan 27;95(5):3002–11. doi: 10.1021/acs.analchem.2c04876 (PMC9909672; doi:10.1021/acs.analchem.2c04876)
Supplement: Supplementary file 2 — ac2c04876_si_002.xlsx [file ac2c04876_si_002.xlsx]

## Sheet: Table S1
		Time [min]					Temperature [°C]						Only applied in extended three-valve configuration
		Trapping			3		Digestion			15
		Run			8		HDX Manager			0
	Trapping
		ASM					BSM-1						BSM-2
		time	flow	Pump A	Pump B		time	flow	%A	%B			time	flow	%A	%B
		initial	200	X			initial	40	92	8			initial	40	100	0
	Run	ASM					BSM-1						BSM-2
		time	flow	Pump A	Pump B		time	flow	%A	%B			time	flow	%A	%B
		initial	25	X			initial	40	92	8			initial	40	100	0
							3	40	5	95			0.5	40	0	100
							5	40	5	95			7.5	40	0	100
							6	40	92	8			8	40	100	0
							8	40	92	8

## Sheet: Table S2
		Time [min]					Temperature [°C]						Only applied in extended three-valve configuration
		Trapping			3		Digestion			15
		Run			12.5		HDX Manager			0
	Trapping
		ASM					BSM-1						BSM-2
		time	flow	Pump A	Pump B		time	flow	%A	%B			time	flow	%A	%B
		initial	200	X			initial	40	92	8			initial	40	100	0
	Run	ASM					BSM-1						BSM-2
		time	flow	Pump A	Pump B		time	flow	%A	%B			time	flow	%A	%B
		initial	25	X			initial	40	92	8			initial	40	100	0
							0.5	40	5	95
							4.5	40	5	95
							5	40	92	8
							5.5	40	92	8
							6	40	5	95
							10	40	5	95
							10.5	40	92	8
							12.5	40	92	8

## Sheet: Table S3
		Time [min]					Temperature [°C]						Only applied in extended three-valve configuration
		Trapping			3		Digestion			15
		Run			11		HDX Manager			0
	Trapping
		ASM					BSM-1						BSM-2
		time	flow	Pump A	Pump B		time	flow	%A	%B			time	flow	%A	%B
		initial	200	X			initial	40	92	8			initial	40	100	0
	Run	ASM					BSM-1						BSM-2
		time	flow	Pump A	Pump B		time	flow	%A	%B			time	flow	%A	%B
		initial	25	X			initial	40	92	8			initial	40	100	0
							7.5	40	65	35			0.5	40	0	100
							8.5	40	55	45			10.5	40	0	100
							8.9	40	50	50			11	40	100	0
							9	40	15	85
							9.5	40	15	85
							10	40	92	8
							11	40	92	8

## Sheet: Table S4
		Time [min]					Temperature [°C]						Only applied in extended three-valve configuration
		Trapping			3		Digestion			15
		Run			13		HDX Manager			0
	Trapping
		ASM					BSM-1						BSM-2
		time	flow	Pump A	Pump B		time	flow	%A	%B			time	flow	%A	%B
		initial	200	X			initial	40	92	8			initial	40	100	0
	Run	ASM					BSM-1						BSM-2
		time	flow	Pump A	Pump B		time	flow	%A	%B			time	flow	%A	%B
		initial	25	X			initial	40	92	8			initial	40	100	0
							9	40	60	40			0.5	40	0	100
							9.1	40	15	85			12.5	40	0	100
							10	40	15	85			13	40	100	0
							10.5	40	92	8
							13	40	92	8

## Sheet: Table S5
		Time [min]					Temperature [°C]						Only applied in extended three-valve configuration
		Trapping			3		Digestion			15
		Run			11		HDX Manager			0
	Trapping
		ASM					BSM-1						BSM-2
		time	flow	Pump A	Pump B		time	flow	%A	%B			time	flow	%A	%B
		initial	200	X			initial	40	92	8			initial	40	100	0
	Run	ASM					BSM-1						BSM-2
		time	flow	Pump A	Pump B		time	flow	%A	%B			time	flow	%A	%B
		initial	25	X			initial	40	92	8			initial	40	100	0
							2	40	10	90
							4	40	10	90
							5	40	92	8
							6	40	92	8
							7	40	10	90
							9	40	10	90
							10	40	92	8
							11	40	92	8

## Sheet: Table S6 - TOC
			Tab
			1	Detector calibration
			2	Delipidation efficiency of ZrO2 phospholipid trap column
			3	Delipidation efficiency of TiO2 phospholipid trap column
			4	Robustness test of ZrO2 phospholipid trap column
			5	Robustness test of TiO2 phospholipid trap column
			6	Delipidation efficiency of small ZrO2 phospholipid trap column
			7	Delipidation efficiency of manual/offline workflow using ZrO2 beads
			8	Delipidation efficiency of small ZrO2 phospholipid trap column blocked with BSA
			9	Delipidation efficiency of ZrO2 phospholipid trap column in presence of 0.1% DDM
			10	Delipidation efficiency of TiO2 phospholipid trap column in presence of 0.1% DDM
			11	Delipidation efficiency of ZrO2 phospholipid trap column in presence of 0.1% Fos-choline-12
			12	Delipidation efficiency of TiO2 phospholipid trap column in presence of 0.1% Fos-choline-12

## Sheet: Table S6 (1)
	POPC		Ion count (combined spectra 280:330)
	pmol		replicate 1	replicate 2	average	std
	0.01		146000	139000	142500	4949.75
	0.1		1820000	1960000	1890000	98994.9
	1		34200000	25700000	29950000	6.01041e+06
	10		229000000	218000000	223500000	7.77817e+06

## Sheet: Table S6 (2)
				POPC		Ion count (combined spectra 280:330)
				pmol		replicate 1	replicate 2	replicate 3	average	std
				10		59900	50300	35900	48700	12079.7
				100		952000	696000	449000	699000	251513
				1000		7700000	6330000	5820000	6.61667e+06	972231
				10000		172000000	159000000	150000000	1.60333e+08	1.10604e+07
Injection		Slope		0.92333		remaining lipid = 10^((slope * log(x)) - intercept)
pmol		Intercept		-6.79154		replicate 1	replicate 2	replicate 3	average	std
10		remaining lipid [pmol]				0.00416487	0.00354453	0.00259606	0.00343516	0.000790102
		Delipidation efficiency [%]				99.9584	99.9646	99.974	99.9656	0.00790102
100		remaining lipid [pmol]				0.0535445	0.0400974	0.0267515	0.0401311	0.0133965
		Delipidation efficiency [%]				99.9465	99.9599	99.9732	99.9599	0.0133965
1000		remaining lipid [pmol]				0.368947	0.307893	0.284916	0.320585	0.0434294
		Delipidation efficiency [%]				99.9631	99.9692	99.9715	99.9679	0.00434294
10000		remaining lipid [pmol]				6.49487	6.04027	5.72388	6.08634	0.387556
		Delipidation efficiency [%]				99.9351	99.9396	99.9428	99.9391	0.00387556

## Sheet: Table S6 (3)
				POPC		Ion count (combined spectra 280:330)
				pmol		replicate 1	replicate 2	replicate 3	average	std
				10		50300	65600	51300	55733.3	8559.4
				100		3230000	2460000	1850000	2.51333e+06	691544
				1000		109000000	107000000	96300000	104100000	6.82862e+06
Injection		Slope		0.92333		remaining lipid = 10^((slope * log(x)) - intercept)
pmol		Intercept		-6.79154		replicate 1	replicate 2	replicate 3	average	std
10		remaining lipid [pmol]				0.00354453	0.00452952	0.00360955	0.00389453	0.000550873
		Delipidation efficiency [%]				99.9646	99.9547	99.9639	99.9611	0.00550873
100		remaining lipid [pmol]				0.165425	0.128648	0.0988844	0.130986	0.033332
		Delipidation efficiency [%]				99.8346	99.8714	99.9011	99.869	0.033332
1000		remaining lipid [pmol]				4.26243	4.19016	3.80173	4.08477	0.24777
		Delipidation efficiency [%]				99.5738	99.581	99.6198	99.5915	0.024777

## Sheet: Table S6 (4)
				POPC		Ion count (combined spectra 300:350)
				pmol		replicate 1	replicate 2	replicate 3	replicate 4	replicate 5	replicate 6	replicate 7	replicate 8	replicate 9	replicate 10	replicate 11	replicate 12	replicate 13	replicate 14	replicate 15	replicate 16	replicate 17	replicate 18	replicate 19	replicate 20	replicate 21	replicate 22	replicate 23	replicate 24	replicate 25	replicate 26	replicate 27	replicate 28	replicate 29	replicate 30
				1000		193000000	170000000	132000000	123000000	117000000	109000000	108000000	112000000	19600000	22000000	11400000	9440000	8150000	6560000	6440000	6970000	5480000	8240000	26000000	25100000	20100000	18900000	12900000	19200000	9290000	8780000	7960000	6780000	6000000	6310000
Injection		Slope		0.92333		remaining lipid = 10^((slope * log(x)) - intercept)
pmol		Intercept		-6.79154		replicate 1	replicate 2	replicate 3	replicate 4	replicate 5	replicate 6	replicate 7	replicate 8	replicate 9	replicate 10	replicate 11	replicate 12	replicate 13	replicate 14	replicate 15	replicate 16	replicate 17	replicate 18	replicate 19	replicate 20	replicate 21	replicate 22	replicate 23	replicate 24	replicate 25	replicate 26	replicate 27	replicate 28	replicate 29	replicate 30
1000		remaining lipid [pmol]				7.22377	6.42511	5.08662	4.76554	4.55049	4.26243	4.22631	4.37063	0.874216	0.972611	0.530044	0.445308	0.388812	0.318209	0.31283	0.336529	0.269512	0.392774	1.13482	1.0985	0.894788	0.845348	0.594129	0.85773	0.438771	0.416483	0.380435	0.328049	0.293042	0.306995
		Delipidation efficiency [%]				99.2776	99.3575	99.4913	99.5234	99.545	99.5738	99.5774	99.5629	99.9126	99.9027	99.947	99.9555	99.9611	99.9682	99.9687	99.9663	99.973	99.9607	99.8865	99.8901	99.9105	99.9155	99.9406	99.9142	99.9561	99.9584	99.962	99.9672	99.9707	99.9693

[truncated: 38 more sheets: Table S6 (5), Table S6 (6), Table S6 (7), Table S6 (8), Table S6 (9), Table S6 (10), Table S6 (11), Table S6 (12), Table S7 - TOC, Table S7 (1), Table S7 (2), Table S7 (3), Table S7 (4), Table S7 (5), Table S7 (6), Table S7 (7), Table S7 (8), Table S7 (9), Table S7 (10), Table S7 (11) …]
